# Supplementary material for: The Evolution of Feeding Mechanics in the Danioninae, or Why Giant Danios Don't Suck Like Zebrafish
Source: Integr Org Biol. 2022 Dec 2;4(1):obac049. doi: 10.1093/iob/obac049 (PMC9730500; doi:10.1093/iob/obac049)
Supplement: obac049_Supplemental_Videos [file obac049_supplemental_videos.zip]

Archive with 3 entries (3 files):
- Danio feeding video (Emerald dwarf danio; Danio erythromicron).mp4
- Danionella feeding video (Dracula fish, female; Danionella translucida).mp4
- Devario feeding video (Giant danio; Devario aequipinnatus).mp4
